# Supplementary material for: Prevalence and phenotypic findings of pathogenic or likely pathogenic copy number variants in 10,537 pregnancies
Source: PLoS One. 2025 Oct 28;20(10):e0334445. doi: 10.1371/journal.pone.0334445 (PMC12561929; doi:10.1371/journal.pone.0334445)
Supplement: S1 File — (XLSX) [file pone.0334445.s001.xlsx]

## Sheet: Sheet1
	Gestational Age(week+day)		Karyotype	CMA Results
1	21	2	46,XY,t(2;8)(p13;p12)mat	arr[GRCh37] 15q11.2(22770421_23214655)x1
2	17		46,XY,t(2:12)(q21:q13)	arr[hg]16p11.2(28,786,703-29,051,191)x3

## Sheet: Sheet2
Notes:
Gestational Age: The gestational age in weeks and days (e.g., the first case is 21 weeks and 2 days).
Karyotype: Information about the patient's chromosomal structure, including any translocations or abnormalities (e.g., 46, XY, t(2;8)(p13;p12)mat refers to a male with 46 chromosomes and a translocation between chromosomes 2 and 8).
CMA Results: The results of the Chromosomal Microarray Analysis (CMA) showing copy number variations (CNVs) in specific chromosomal regions (e.g., arr[GRCh37] 15q11.2(22770421_23214655)x1 refers to a deletion on chromosome 15, with a copy number of 1).
