# Supplementary material for: Prevalence and phenotypic findings of pathogenic or likely pathogenic copy number variants in 10,537 pregnancies
Source: PLoS One. 2025 Oct 28;20(10):e0334445. doi: 10.1371/journal.pone.0334445 (PMC12561929; doi:10.1371/journal.pone.0334445)
Supplement: S2 File — (XLSX) [file pone.0334445.s002.xlsx]

## Sheet: Sheet1
Abbreviation	Full Term
P	Pathogenic
LP	Likely Pathogenic
TOP	terminate of pregnancy
n.a.	Not Applicable (did not undergo family verification)
de novo	De novo variations
mat	Maternal inheritance
pat	Paternal inheritance
TOP	Terminate of Pregnancy
Loss	Copy Number Loss
Gain	Copy Number Gain
CMA: Chromosomal Microarray Analysis
CNV: Copy Number Variation
Notes:
Units: The unit for age in the table is years, and the unit for gestational age is in the "weeks + days" format.
CMA Results: arr[GRCh37] refers to the human genome reference sequence based on the GRCh37 version, followed by a detailed description of the chromosomal location and variation.
Chromosomal Location Format: For example, 15q11.2(22770421_23214655) represents the q arm (long arm) of chromosome 15, region 11.2, with the specific nucleotide range from 22770421 to 23214655. The x1 indicates that the copy number in this region is 1.
Gestational Age: The gestational age in weeks and days (e.g., the first case is 18 weeks and 1 days).

## Sheet: Sheet2
NO	Gestational Age(week+day)		CMA results	size		Size(kb)	CNV type	inheritance	Pathogenic/Likely Pathogenic	pregnancy outcome
1	18	1	chr15q26.3 The region chr15q26.3 exhibits a 199kb deletion, with a single-copy loss of ADAMTS17, which may be carried recessively in this segment.			199	Loss	n.a.	P	TOP
2	18	1	arr[GRCh37] 15q11.2(22770421_23281486)x1			511	Loss	n.a.	P	TOP
3	17	4	arr[GHCh37] 17q12(34439007-35935792)x1			1536	Loss	mat	P	TOP
4	21	3	arr[GHCh37] 17q12(34820443-36619097)x1			1843.2	Loss	n.a.	P	TOP
5	18	2	arr[GHCh37] 16p12.2(21806542-22431639)x1			625	Loss	mat	P	TOP
6	18	0	arr[GHCh37] 16p11.2(28910269-29658121)x1			748	Loss	n.a.	P	TOP
7	18	0	arr[GHCh37] 10q21.3(68170445-68516579)x1			346.13	Loss	mat	LP	TOP
8	22	0	arr[GRCH37] 10q26.3(131215608-133516865)x1			2355.2	Loss	n.a.	P	TOP
9	18	6	arr[GRCh37] 4q34.1q34.3(176253777-182528383)x1			6420.48	Loss	de novo	LP	TOP
10	18	6	arr[GRCh37] 16p13.3(215499-232112)x1			16.61	Loss	n.a.	P	TOP
11	18	4	arr[GRCh37] 22q11.21q11.23(21806555-24511059)x1			2764.8	Loss	n.a.	P	TOP
12	18	1	arr[GRCh37] 16p12.2(21758610-22428364)x1,			669.76	Loss	de novo	P	TOP
13	19	1	arr[GRCh37] 11p14.1p13(30989512-31549147)x1			559.63	Loss	n.a.	LP	TOP
14	17	6	arr[GRCh37] 16p13.11(15049829-16287899)x1			1269.76	Loss	de novo	P	TOP
15	18	0	arr[GRCh37] 16p13.11(15049829-16258367)x1			1239.04	Loss	n.a.	P	TOP
16	18	4	arr[GRCh] 22q11.21(18919528-21460594)x1			2560	Loss	n.a.	P	TOP
17	25	4	arr[GRCh] 7q11.23(72745047-74138459)x1			1423.36	Loss	n.a.	P	TOP
18	18	5	arr[GRCh37] 17q12(34438350-36207539)x1			1812.48	Loss	n.a.	P	TOP
19	19	0	arr[GRCh37] 12p13.33(196821-2344452)x1[0.5]			2201.6	Loss	de novo	LP	TOP
20	22	1	arr[GRCh37] 3p22.1p21.31(43406497-4704799)x1			3686.4	Loss	n.a.	LP	TOP
21	18	6	arr[GRCh37] 17p13.3p13.2(48858-3743074)x1			3778.56	Loss	de novo	P	TOP
22	19	5	arr[GRCh37]16p13.11(15049829-16258367)x1			1239.04	Loss	n.a.	P	TOP
23	21	5	arr[GRCh37] 16p13.11p12.3(15512480-18128488)x1			2682.88	Loss	n.a.	P	TOP
24	20	5	arr[GRCh37]2q37.3(239177611_241558644)x1			2437.12	Loss	n.a.	P	live birth
25	17	2	arr[GRCh37] 8p23.3p23.2(228758_3667479)x1			3522.56	Loss	de novo	P	TOP
26	20	0	arr[GRCh37] 8p23.3p23.2(228758_2305854)x1			2129.92	Loss	mat	LP	TOP
27	19	0	arr[GRCh37] 16p13.11(15049829_16258367)x1			1239.04	Loss	n.a.	P	TOP
28	17	4	arr[GRCh37]2q23.1(148798733_148952463)x1			153	Loss	n.a.	P	TOP
29	19	2	arr[GRCh37]16p13.11(15049829_16258367)x1			1239.04	Loss	n.a.	P	TOP
30	31	0	arr[GRCh37]15q11.2(22822019_23085218)x1			263	Loss	n.a.	P	TOP
31	19	1	arr[GRCh37]10q11.22q11.23(46980161_51595050)x1			4720.64	Loss	n.a.	LP	TOP
32	18	6	arr[GRCh37]2q23.2q24.1(150344859_155326980)x1			5099.52	Loss	n.a.	LP	TOP
33	20	1	arr[GRCh37]10p15.3(138878_2633397)x1			2549.76	Loss	n.a.	P	TOP
34	24	5	arr[GRCh37] 16p13.11(14910158_16458424)x1			1548	Loss	n.a.	P	TOP
35	18	4	arr[GRCh37] 16p11.2(28858677_29032280)x1			174	Loss	mat	LP	live birth
36	20	4	arr[GRCh37] 17q12(34822465_36243365)x1			1421	Loss	n.a.	P	TOP
37	27	5	arr[GRCh37] 22q11.21(18648855_21800471)x1			3152	Loss	n.a.	P	TOP
38	19	0	arr[GRCh37] 2p16.3(50844816_51445425)x1			601	Loss	mat	LP	TOP
39	23	3	arr[GRCh37] 1q21.1q21.2(146106723_147885600)x1			1779	Loss	n.a.	P	TOP
40	19	2	arr[GRCh37] 1q21.1q21.2(146506880_147830830)x1			1324	Loss	n.a.	P	TOP
41	18	4	arr[GRCh37] 15q13.2q13.3(31073668_32444043)x1			1370	Loss	n.a.	P	TOP
42	22	4	arr[GRCh37] 16p13.11(14892975_16538596)x1			1646	Loss	n.a.	P	live birth
43	18	2	arr[GRCh37] 16p13.11(14892975_16521281)x1			1628	Loss	n.a.	P	live birth
44	26	2	arr[GRCh37] 17p12(14099564_15482833)x1			1383	Loss	mat	LP	live birth
45	19	1	arr[GRCh37] 9p24.3p24.2(208454_4566210)x1			4358	Loss	n.a.	LP	live birth
46	26	4	arr[GRCh37] 17p12(14077970_15421535)x1			1344	Loss	n.a.	LP	live birth
47	18	1	arr[GRCh37]2q37.3(239161090_241543992)x1			2383	Loss	mat	P	TOP
48	20	4	arr[GRCh37] 12q21.31q22(85724171_93286697)x1			7563	Loss	n.a.	LP	live birth
49	26	1	arr[GRCh37] 16p11.2(29591326_30176508)x1			585	Loss	n.a.	P	TOP
50	20	4	arr[GRCh37] 2q13(111382573_113111856)x1			1729	Loss	n.a.	LP	TOP
51	18	5	arr[GRCh37] 1q21.1q21.2(146023922_147830830)x1			1807	Loss	de novo	P	TOP
52	29	2	arr[GRCh37] 22q11.21(18648855_21800471)x1			3152	Loss	n.a.	P	TOP
53	18	2	arr[GRCh37] 17p12(14073535_15482833)x1			1409	Loss	n.a.	P	live birth
54	19	0	arr[GRCh37] 16p13.11(15481747_16458424)x1			977	Loss	n.a.	P	live birth
55	22	3	arr[GRCh37] 4p16.3p16.2(68345_5481787)x1			5413	Loss	de novo	P	TOP
56	19	3	arr[GRCh37] 1p36.33p36.32(849466_4190252)x1			3341	Loss	n.a.	P	TOP
57	18	1	arr[GRCh37] 1q21.1q21.2(146106723_148016122)x1			1909	Loss	mat	P	live birth
58	18	2	arr[GRCh37] 16p13.11(14892975_16527659)x1			1635	Loss	n.a.	P	live birth
59	18	4	arr[GRCh37] 15q11.2(22770421_23276605)x1			506	Loss	mat	P	TOP
60	22	5	arr[GRCh37] 15q11.2(22770421_23277436)x1			507	Loss	n.a.	P	TOP
61	18	1	arr[GRCh37] 15q11.2(22770421_23214655)x1			444	Loss	pat	P	TOP
62	24	4	arr[GRCh37] 16p13.11(14892975_16458424)x1			1565	Loss	n.a.	P	TOP
63	18	5	arr[GRCh37] 17p12(14073535_15482833)x1			1409	Loss	n.a.	P	live birth
64	19	2	arr[GRCh37] 15q11.2(22770421_23625785)x1			855	Loss	mat	P	TOP
65	18	5	arr[GRCh37] 15q11.2(22770421_23288350)x1			518	Loss	mat	P	TOP
66	22	1	arr[GRCh37] 16p13.11(14929070_16390970)x1			1462	Loss	de novo	P	live birth
67	20	6	arr[GRCh37] 7q11.23(72723370_74141494)x1			1418	Loss	n.a.	P	TOP
68	19	4	arr[GRCh37] 15q11.2(22770421_23214655)x1			444	Loss	pat	P	TOP
69	20	5	arr[GRCh37] 16p13.11(14892975_16508123)x1			1615	Loss	n.a.	P	live birth
70	22	2	arr[GRCh37] 15q11.2(22770421_23625785)x1			855	Loss	n.a.	P	live birth
71	20	4	arr[GRCh37] 15q11.2(22770421_23082237)x1			312	Loss	pat	P	live birth
72	18	3	arr[GRCh37] 16p11.2(29591326_30176508)x1			585	Loss	n.a.	P	live birth
73	18	3	arr[GRCh37] 15q11.2(22770421_23214655)x1			444	Loss	pat	P	live birth
74	27	6	arr[GRCh37] 22q11.21(18648855_21800471)x1			3152	Loss	n.a.	P	TOP
75	20	0	arr[GRCh37] 16p13.11(14892975_16520463)x1			1627	Loss	n.a.	P	live birth
76	21	2	arr[GRCh37] 15q11.2(22770421_23214655)x1			444	Loss	mat	P	live birth
77	19	1	arr[GRCh37] 15q11.2(22770421_23206541)x1			436	Loss	mat	P	live birth
78	18	6	arr[GRCh37] 16p12.2(21841353_22442007)x1			601	Loss	pat	LP	live birth
79	18	4	arr[GRCh37] 16p13.11(14,910,159_16,458,424)x1			1548	Loss	n.a.	P	TOP
80	19	1	arr[GRCh37] 15q11.2(22,770,422_23,625,785)x1			855	Loss	de novo	P	TOP
81	19	3	arr[GRCh37] 15q11.2(22,770,422_23,214,655)x1			444	Loss	mat	P	TOP
82	23	1	arr[GRCh37] 16p13.11(14,892,976_16,524,976)x1			1632	Loss	pat	P	TOP
83	24	6	arr[GRCh38] 15q11.2(22582283_23375045)x1			793	Loss	n.a.	P	TOP
84	18	0	arr[GRCh38] 15q11.2(22582283_23370622)x1			788	Loss	n.a.	P	TOP
85	20	2	arr[GRCh38] 15q11.2(22,681,309_23,102,621)x1			421	Loss	pat	P	TOP
86	22	6	arr[GRCh38] 16p11.2(29,580,006_30,165,187)x1			585	Loss	n.a.	P	TOP
87	21	1	arr[GRCh38] 2q11.2(96,070,230_97,596,387)x1			1526	Loss	mat	P	live birth
88	22	2	arr[GRCh38] 16p13.11(14,833,515_16,364,567)x1			1531	Loss	mat	P	live birth
89	20	5	arr[GRCh38] 16p13.11p12.3(15,387,891_18,078,611)x1			2691	Loss	n.a.	P	TOP
90	18	1	arr[GRCh38] 1q21.1q21.2(146,247,478_148,731,429)x1			2484	Loss	n.a.	P	TOP
91	19	3	arr[GRCh38] 17q12(36,466,620_38,248,548)x1			1782	Loss	n.a.	P	live birth
92	18	4	arr[GRCh37] 17p13.3(2995636-3740668)x1			745	Gain	n.a.	P	TOP
93	17	6	arr[hg]16p11.2(28,786,703-29,051,191)x3			364	Gain	n.a.	P	TOP
94	18	4	arr[GRCh38] 16p13.11p12.3(16,017,291_18,884,491)x3			2867.2	Gain	mat	P	TOP
95	17	6	arr[GRCH37] 16p13.11(15125829-16287900)X3			1187.84	Gain	n.a.	LP	TOP
96	18	5	arr[GRCh37] 22q11.21(18919528-20246877)x3			1361.92	Gain	pat	P	TOP
97	18	3	arr[GRCh37] 2p25.1p24.3(10114926-15151075)x3			5160.96	Gain	n.a.	LP	TOP
98	20	4	arr[GRCh37] 22q11.21(18919528-21460594)x3			2600.96	Gain	mat	P	TOP
99	18	5	arr[GRCh37] 1q21.1q21.2(146543759-147712417)x3			1751.04	Gain	n.a.	P	TOP
100	19	4	arr[GRCh37] 16q24.1q24.3(85958373-90119719)x3			4259.84	Gain	de novo	LP	TOP
101	19	1	arr[GRCh37] 15q13.3q14(31248585-34038195)x3			2856.96	Gain	pat	LP	TOP
102	20	0	arr[GRCh37] 1q21.2(147217694-147291769)x3			74	Gain	n.a.	P	TOP
103	19	4	arr[GRCh37] 17q12(34816424-36207539)x3			1423.36	Gain	n.a.	P	TOP
104	19	2	arr[GRCh37] 22q11.21(18641409-21460594)x3			2887.68	Gain	n.a.	P	TOP
105	18	4	arr[GRCh37] 16p11.2(29657192_30192346)x3			535	Gain	n.a.	P	TOP
106	21	0	arr[GRCh37]22q11.21(18641409_21460594)x3			2887.68	Gain	mat	P	TOP
107	18	2	arr[GRCh37] 17q12(34816424_36207539)x3			1423.36	Gain	n.a.	P	TOP
108	18	3	arr[GRCh37] 16p11.2(29657192_30192346)x3			535	Gain	mat	P	TOP
109	21	6	arr[GRCh37] 22q11.21(18627051_21459713)x3			2833	Gain	de novo	P	TOP
110	21	1	arr[GRCh37] 22q11.21(18919477_21459713)x3			2540	Gain	n.a.	P	TOP
111	18	6	arr[GRCh37] 2q11.1q11.2(95327873_100374557)x3			5047	Gain	n.a.	P	live birth
112	18	4	arr[GRCh37] 22q11.21(18648855_21800471)x3			3152	Gain	de novo	LP	TOP
113	19	0	arr[GRCh37] 17p12(14085652_15714125)x3			1628	Gain	n.a.	P	lost contact
114	26	4	arr[GRCh37] 22q11.21(18916842_21800471)x3			2884	Gain	mat	P	live birth
115	18	1	arr[GRCh37] 1q21.1q21.2(146023922_147399684)x3			1376	Gain	mat	P	live birth
116	18	5	arr[GRCh37] 16p11.2(29580020_30191848)x3			612	Gain	n.a.	P	TOP
117	18	2	arr[GRCh37] 16p11.2(29580020_30190029)x3			610	Gain	n.a.	P	lost contact
118	18	1	arr[GRCh37] 17q11.2(28979602_30412789)x3			1433	Gain	n.a.	LP	TOP
119	21	4	arr[GRCh37] 1p36.33p36.31(1028553_5611257)x3			4583	Gain	mat	LP	live birth
120	21	0	arr[GRCh37] 22q11.21(18626115_21464764)x3			2839	Gain	n.a.	P	live birth
121	22	4	arr[GRCh37] 7q11.23(72589455_74209678)x3			1620	Gain	n.a.	P	TOP
122	19	4	arr[GRCh37] 22q11.21(18919477_21461017)x3			2542	Gain	mat	P	live birth
123	18	5	arr[GRCh37] 16p11.2(29581101_30240227)x3			659	Gain	de novo	P	TOP
124	18	2	arr[GRCh37] 1q21.1q21.2(145895746_147399684)x3			1504	Gain	de novo	P	live birth
125	29	4	arr[GRCh37] 7q11.23(72704681_74184702)x3			1480	Gain	de novo	P	live birth
126	19	2	arr[GRCh37] 17q12(34440088_36243365)x3			1803	Gain	n.a.	P	TOP
127	18	6	arr[GRCh37] 16p11.2(29438325_30330881)x3			893	Gain	n.a.	P	lost contact
128	25	3	arr[GRCh37] 22q11.21q11.23(21804596_25179302)x3			3375	Gain	n.a.	P	TOP
129	19	1	arr[GRCh37] 7q11.23(72701098_74184702)x3			1484	Gain	n.a.	P	TOP
130	28	3	arr[GRCh37] 22q11.22q11.23(22997928_24995256)x3			1997	Gain	mat	LP	live birth
131	18	6	arr[GRCh37] 1q21.1q21.2(145895746_147844778)x3			1949	Gain	n.a.	P	live birth
132	29	6	arr[GRCh37] 11p15.5p15.4(230680_5183175)x3			4952	Gain	n.a.	P	TOP
133	21	2	arr[GRCh37] 17p12(14085652_15428902)x3			1343	Gain	mat	P	live birth
134	22	2	arr[GRCh37] 15q11.2q13.1(23632677_28526905)x3			4894	Gain	pat	P	TOP
135	28	3	arr[GRCh37] 22q11.21(18916842_21461017)x3			2544	Gain	n.a.	P	live birth
136	19	6	arr[GRCh37] 17p12(14087918_15503234)x3			1415	Gain	n.a.	P	TOP
137	30	2	arr[GRCh37] 2q13(111371701_113142794)x3			1771	Gain	mat	LP	live birth
138	18	4	arr[GRCh37] 16p13.3(85880_2124293)x3			2023	Gain	n.a.	LP	live birth
139	20	0	arr[GRCh37] 16p11.2(29581101_30302348)x3			721	Gain	n.a.	P	TOP
140	20	3	arr[GRCh37] 22q11.21(18,919,478_21,461,017)x3			2542	Gain	n.a.	P	live birth
141	18	4	arr[GRCh37] 7q11.23(72,701,099_74,050,276)x3			1349	Gain	n.a.	P	TOP
142	18	4	arr[GRCh37] 22q11.21(18,919,478_21,460,641)x3			2541	Gain	n.a.	P	live birth
143	18	0	arr[GRCh37] 22q11.21q11.22(21,917,140_23,258,939)x3			1342	Gain	mat	P	live birth
144	21	1	arr[GRCh37] 22q11.21(18,919,478_21,915,207)x3			2996	Gain	n.a.	P	live birth
145	19	0	arr[GRCh38]17p12(14184601-15599920)x3			1415	Gain	n.a.	P	live birth
146	20	2	arr[GRCh38] 16p11.2(29,427,005_30,178,708)x3			752	Gain	n.a.	P	live birth
147	23	0	arr[GRCh38] 5q23.2(125,286,603_126,888,289)x3			1602	Gain	mat	P	TOP
148	19	5	arr[GRCh38] 22q11.21(18,929,330_21,110,475)x3			2181	Gain	n.a.	P	TOP
149	29	0	arr[GRCh38] 7q11.23(73,283,233_74,645,088)x3			1362	Gain	n.a.	P	TOP
150	19	6	arr[GRCh37] 5p15.33q35.3(113.576-180,692,321)x1			185344	Loss	n.a.	P	TOP
151	19	2	arr[GRCh37] 1p36.33p36.31(835601-5588512)x3,1q44(245392914-249208145)x1			4864;3911.68	Gain	de novo	P	TOP
152	25	6	arr[GRCh37]16p11.2(28763849_29051191)x1			287	Loss	n.a.	P	TOP
153	19	3	arr[GRCh37] 2q13(111397196_113111856)x1,22q11.21(18919477_21460641)x3			1715;2541	Gain	n.a.	P	TOP
154	18	0	arr[GRCh37] Xp22.33(152992176_153774497)x0			782	Loss	n.a.	P	live birth
155	18	0	arr[hg19] Xp22.31(6,522,054-8,119,329)x0			1648.64	Loss	n.a.	P	TOP
156	20	1	arr[GRCh37] Xp22.31(6522054-8119329)x1			1638.4	Loss	n.a.	P	live birth
157	18	0	arr[GRCh37] 4q35.1q35.2(186590324-188452393)x3			605	Gain	mat	P	live birth
158	20	0	arr[GRCh37] Xp22.31(6456777-8119328)x0			1638.4	Loss	n.a.	P	TOP
159	19	4	arr[GRCh37] Xp21.2(29366506-29446675)x0			80	Loss	n.a.	P	TOP
160	18	6	arr[GRCh37] Xp22.31(645677-8119328)x1			1638.4	Loss	n.a.	P	TOP
161	21	5	arr[GRCh37] Xq21.31q21.33(88047431-96481270)x0			8632.32	Loss	mat	LP	TOP
162	18	2	arr[GRCh37] Xp22.31(6456777-8119328)x1			1638.4	Loss	n.a.	P	live birth
163	18	4	arr[GRCh37] Yq11.21q11.221(14638613-15219732)x0			581	Loss	n.a.	P	TOP
164	19	1	arr[GRCh37] Xp22.31(6612412-8098040)x0			1546.24	Loss	mat	P	TOP
165	19	1	arr[GRCh37] Xp22.31(6456777-8119328)x0			675.84	Loss	n.a.	P	TOP
166	18	6	arr[GRCh37] Xp22.31(6486195-7006674)x1			1556.48	Loss	n.a.	P	TOP
167	19	1	arr[GRCh37] Xp22.31(6456777_8119328)x0			1699.84	Loss	n.a.	P	live birth
168	18	6	arr[GRCh37] Xp22.31(6456777_8119328)x1			1699.84	Loss	n.a.	P	live birth
169	19	4	arr[GRCh37] Xq28(154124170_154555780)x2			431	Gain	n.a.	LP	TOP
170	18	3	arr[GRCh37] Xp21.1(31632032_31889091)x1			257	Loss	n.a.	P	live birth
171	23	4	arr[GRCh37] Xq26.3q27.3(136622930_143124384)x1			6656	Loss	n.a.	P	TOP
172	25	3	arr[GRCh37] Xp22.31(6455151_8135568)x0			1680	Loss	n.a.	P	live birth
173	19	4	arr[GRCh37] Xq28(152798605-153767901)x2			964	Gain	mat	P	TOP
174	21	5	arr[GRCh37] Xp22.31(6538033_7827439)x0			1289	Loss	n.a.	P	TOP
175	19	1	arr[GRCh37] Xq28(154203747_154651301)x2			448	Gain	mat	P	TOP
176	18	2	arr[GRCh37] Xp22.31(6455151_8135568)x0			1680	Loss	n.a.	P	live birth
177	19	1	arr[GRCh37] Xp22.31(6455151_8135103)x0			1680	Loss	n.a.	P	TOP
178	18	4	arr[GRCh37] Xp21.1(32009640_32378468)x0			369	Loss	n.a.	LP	live birth
179	18	1	arr[GRCh37] Xp22.31(6679109_8125388)x0			1446	Loss	mat	P	live birth
180	18	1	arr[GRCh37] Xp22.31(6455151_8135568)x0			1680	Loss	mat	P	live birth
181	18	2	arr[GRCh37] Xp22.31(6774894_8165289)x0			1390	Loss	n.a.	P	live birth
182	18	1	arr[GRCh37] Xp22.31(6458939_8135568)x0			1677	Gain	n.a.	P	TOP
183	20	0	arr[GRCh37] Xp22.31(6455151_8135568)x0			1680	Loss	n.a.	P	live birth
184	20	0	arr[GRCh37] Xp22.31(6455151_8135568)x0			1680	Loss	n.a.	P	TOP
185	19	0	arr[GRCh37] Xp22.31(6455151_8135568)x0			1680	Loss	mat	P	TOP
186	18	6	arr[GRCh37] Xp21.1(31750506_32002169)x0			252	Loss	mat	P	TOP
187	20	4	arr[GRCh37] Xp22.31(6455151_8135568)x0			1680	Loss	n.a.	P	live birth
188	24	6	arr[GRCh37] Xp21.1(31750506_32041549)x0			291	Loss	n.a.	P	TOP
189	18	6	arr[GRCh37] Xp22.31(6,808,669_7,222,934)x0			414	Loss	n.a.	LP	live birth
190	21	5	arr[GRCh37] Xp22.31(6,455,152_8,135,568)x0			1680	Loss	n.a.	P	live birth
191	20	5	arr[GRCh37] Xp22.31(6,455,152_8,135,568)x0			1680	Loss	n.a.	P	live birth
192	19	1	arr[GRCh37] Xp22.33q28(153662076_154532643)x2			871	Gain	n.a.	P	live birth
193	18	3	arr[GRCh38] Xp21.1(31,907,878_32,019,281)x0			111	Loss	n.a.	P	TOP
194	21	2	arr[GRCh38] Xp22.31(6,537,109_8,167,604)x0			1630	Loss	mat	P	live birth
